# Supplementary material for: Humanization of Pan-HLA-DR mAb 44H10 Hinges on Critical Residues in the Antibody Framework
Source: Antibodies (Basel). 2024 Jul 16;13(3):57. doi: 10.3390/antib13030057 (PMC11270187; doi:10.3390/antib13030057)
Supplement: Supplementary file 1 [file antibodies-13-00057-s001.zip]

Archive with 2 entries (2 files):
- antibodies-3044178-supplementary.pdf
- Supplementary_Table_S3.xlsx
